# Supplementary material for: Tissue-Specific Gene Expression of Digestive Tract Glands in Paroctopus digueti: Insights for Cephalopod Biology and Aquaculture
Source: Animals (Basel). 2025 Nov 6;15(21):3224. doi: 10.3390/ani15213224 (PMC12607849; doi:10.3390/ani15213224)
Supplement: Supplementary file 1 [file animals-15-03224-s001.zip]

Archive with 1 entries (1 files):
- animals-3894247-supplementary.pdf
